# Supplementary material for: Identification of Promising Antifungal Drugs against Scedosporium and Lomentospora Species after Screening of Pathogen Box Library
Source: J Fungi (Basel). 2021 Sep 25;7(10):803. doi: 10.3390/jof7100803 (PMC8539698; doi:10.3390/jof7100803)
Supplement: Supplementary file 1 [file jof-07-00803-s001.zip]

Archive with 1 entries (1 files):
- jof-1378538-supplementary.pdf
